# Supplementary material for: Co-infection of Cystoisospora suis with enterotoxigenic Escherichia coli synergistically increases pathogenicity in weaned piglets
Source: Parasit Vectors. 2026 Mar 5;19:154. doi: 10.1186/s13071-026-07291-7 (PMC13069783; doi:10.1186/s13071-026-07291-7)
Supplement: Supplementary file 1 — Additional file 1. [file 13071_2026_7291_MOESM1_ESM.xls]

## Sheet: sheet0
Submission Number	Biological Project Number	Biological Sample Number	Metagenomic Data Number	URL
SUB17621566 88403	NMDC1002 0185	NMDC2040 4427	NMDC4009 3579	https://nmdc.cn/resource/genomics/metagenome/detail/NMDC40093579
SUB17621566 88403	NMDC1002 0185	NMDC2040 4428	NMDC4009 3580	https://nmdc.cn/resource/genomics/metagenome/detail/NMDC40093580
SUB17621566 88403	NMDC1002 0185	NMDC2040 4429	NMDC4009 3581	https://nmdc.cn/resource/genomics/metagenome/detail/NMDC40093581
SUB17621566 88403	NMDC1002 0185	NMDC2040 4430	NMDC4009 3582	https://nmdc.cn/resource/genomics/metagenome/detail/NMDC40093582
SUB17621566 88403	NMDC1002 0185	NMDC2040 4431	NMDC4009 3583	https://nmdc.cn/resource/genomics/metagenome/detail/NMDC40093583
SUB17621566 88403	NMDC1002 0185	NMDC2040 4432	NMDC4009 3584	https://nmdc.cn/resource/genomics/metagenome/detail/NMDC40093584
SUB17621566 88403	NMDC1002 0185	NMDC2040 4433	NMDC4009 3585	https://nmdc.cn/resource/genomics/metagenome/detail/NMDC40093585
SUB17621566 88403	NMDC1002 0185	NMDC2040 4434	NMDC4009 3586	https://nmdc.cn/resource/genomics/metagenome/detail/NMDC40093586
SUB17621566 88403	NMDC1002 0185	NMDC2040 4435	NMDC4009 3587	https://nmdc.cn/resource/genomics/metagenome/detail/NMDC40093587
SUB17621566 88403	NMDC1002 0185	NMDC2040 4436	NMDC4009/ 3588	https://nmdc.cn/resource/genomics/metagenome/detail/NMDC40093588
SUB17621566 88403	NMDC1002 0185	NMDC2040 4437	NMDC4009 3589	https://nmdc.cn/resource/genomics/metagenome/detail/NMDC40093589
SUB17621566 88403	NMDC1002 0185	NMDC2040 4438	NMDC4009 3590	https://nmdc.cn/resource/genomics/metagenome/detail/NMDC40093590
SUB17621566 88403	NMDC1002 0185	NMDC2040 4439	NMDC4009 3591	https://nmdc.cn/resource/genomics/metagenome/detail/NMDC40093591
SUB17621566 88403	NMDC1002 0185	NMDC2040 4440	NMDC4009 3592	https://nmdc.cn/resource/genomics/metagenome/detail/NMDC40093592
SUB17621566 88403	NMDC1002 0185	NMDC2040 4441	NMDC4009 3593	https://nmdc.cn/resource/genomics/metagenome/detail/NMDC40093593
SUB17621566 88403	NMDC1002 0185	NMDC2040 4442	NMDC4009 3594	https://nmdc.cn/resource/genomics/metagenome/detail/NMDC40093594
SUB17621566 88403	NMDC1002 0185	NMDC2040 4443	NMDC4009 3595	https://nmdc.cn/resource/genomics/metagenome/detail/NMDC40093595
SUB17621566 88403	NMDC1002 0185	NMDC2040 4444	NMDC4009 3596	https://nmdc.cn/resource/genomics/metagenome/detail/NMDC40093596
SUB17621566 88403	NMDC1002 0185	NMDC2040 4445	NMDC4009 3597	https://nmdc.cn/resource/genomics/metagenome/detail/NMDC40093597
SUB17621566 88403	NMDC1002 0185	NMDC2040 4446	NMDC4009 3598	https://nmdc.cn/resource/genomics/metagenome/detail/NMDC40093598
SUB17621566 88403	NMDC1002 0185	NMDC2040 4447	NMDC4009 3599	https://nmdc.cn/resource/genomics/metagenome/detail/NMDC40093599
SUB17621566 88403	NMDC1002 0185	NMDC2040 4448	NMDC4009 3600	https://nmdc.cn/resource/genomics/metagenome/detail/NMDC40093600
SUB17621566 88403	NMDC1002 0185	NMDC2040 4449	NMDC4009 3601	https://nmdc.cn/resource/genomics/metagenome/detail/NMDC40093601
SUB17621566 88403	NMDC1002 0185	NMDC2040 4450	NMDC4009 3602	https://nmdc.cn/resource/genomics/metagenome/detail/NMDC40093602
SUB17621566 88403	NMDC1002 0185	NMDC2040 4451	NMDC4009 3603	https://nmdc.cn/resource/genomics/metagenome/detail/NMDC40093603
SUB17621566 88403	NMDC1002 0185	NMDC2040 4452	NMDC4009 3604	https://nmdc.cn/resource/genomics/metagenome/detail/NMDC40093604
SUB17621566 88403	NMDC1002 0185	NMDC2040 4453	NMDC4009 3605	https://nmdc.cn/resource/genomics/metagenome/detail/NMDC40093605
SUB17621566 88403	NMDC1002 0185	NMDC2040 4454	NMDC4009 3606	https://nmdc.cn/resource/genomics/metagenome/detail/NMDC40093606
SUB17621566 88403	NMDC1002 0185	NMDC2040 4455	NMDC4009 3607	https://nmdc.cn/resource/genomics/metagenome/detail/NMDC40093607
SUB17621566 88403	NMDC1002 0185	NMDC2040 4456	NMDC4009 3608	https://nmdc.cn/resource/genomics/metagenome/detail/NMDC40093608
SUB17621566 88403	NMDC1002 0185	NMDC2040 4457	NMDC4009 3609	https://nmdc.cn/resource/genomics/metagenome/detail/NMDC40093609
SUB17621566 88403	NMDC1002 0185	NMDC2040 4458	NMDC4009 3610	https://nmdc.cn/resource/genomics/metagenome/detail/NMDC40093610
SUB17621566 88403	NMDC1002 0185	NMDC2040 4459	NMDC4009 3611	https://nmdc.cn/resource/genomics/metagenome/detail/NMDC40093611
SUB17621566 88403	NMDC1002 0185	NMDC2040 4460	NMDC4009 3612	https://nmdc.cn/resource/genomics/metagenome/detail/NMDC40093612
SUB17621566 88403	NMDC1002 0185	NMDC2040 4461	NMDC4009 3613	https://nmdc.cn/resource/genomics/metagenome/detail/NMDC40093613
SUB17621566 88403	NMDC1002 0185	NMDC2040 4462	NMDC4009 3614	https://nmdc.cn/resource/genomics/metagenome/detail/NMDC40093614
